# Supplementary material for: Improved Salinity Tolerance-Associated Variables Observed in EMS Mutagenized Wheat Lines
Source: Int J Mol Sci. 2022 Sep 27;23(19):11386. doi: 10.3390/ijms231911386 (PMC9570438; doi:10.3390/ijms231911386)
Supplement: Supplementary file 1 [file ijms-23-11386-s001.zip]

Archive with 1 entries (1 files):
- ijms-1858100-supplementary.pdf
